# Supplementary material for: Myeloid Cell Leukemia 1 Small Molecule Inhibitor S63845 Synergizes with Cisplatin in Triple-Negative Breast Cancer
Source: Cancers (Basel). 2023 Sep 8;15(18):4481. doi: 10.3390/cancers15184481 (PMC10526511; doi:10.3390/cancers15184481)
Supplement: Supplementary file 1 [file cancers-15-04481-s001.zip]

Archive with 2 entries (2 files):
- File S1. The original western blot figures.pdf
- Supplementary Figures.pdf
